# Supplementary material for: Immunoreactivity of Polish Lyme Disease Patient Sera to Specific Borrelia Antigens—Part 1
Source: Diagnostics (Basel). 2021 Nov 21;11(11):2157. doi: 10.3390/diagnostics11112157 (PMC8625222; doi:10.3390/diagnostics11112157)
Supplement: Supplementary file 1 [file diagnostics-11-02157-s001.zip]

Archive with 1 entries (1 files):
- diagnostics-1453322-supplementary.pdf
